# Supplementary material for: Human RTEL1 Interacts with KPNB1 (Importin β) and NUP153 and Connects Nuclear Import to Nuclear Envelope Stability in S-Phase
Source: Cells. 2023 Dec 8;12(24):2798. doi: 10.3390/cells12242798 (PMC10741959; doi:10.3390/cells12242798)
Supplement: Supplementary file 1 [file cells-12-02798-s001.zip]

Archive with 1 entries (1 files):
- cells-2733278-supplementary.pdf
